# Supplementary material for: Combined DFT-D3 Computational and Experimental Studies on g-C3N4: New Insight into Structure, Optical, and Vibrational Properties
Source: Materials (Basel). 2023 May 10;16(10):3644. doi: 10.3390/ma16103644 (PMC10220934; doi:10.3390/ma16103644)
Supplement: Supplementary file 1 [file materials-16-03644-s001.zip]

Archive with 1 entries (1 files):
- materials-2333868-supplementary.pdf
